# Supplementary material for: Appraisal of WHO Guidelines in Maternal Health Using the AGREE II Assessment Tool
Source: PLoS One. 2012 Aug 13;7(8):e38891. doi: 10.1371/journal.pone.0038891 (PMC3418264; doi:10.1371/journal.pone.0038891)
Supplement: Table S2 — Assessment of the Guidelines on Management PPH and retained placenta. (XLSX) [file pone.0038891.s002.xlsx]

## Sheet: M-PPH
Table S2. Assessment of the Guidelines on Management PPH and retained placenta
Domain	Item	Appraiser1	Appraiser2	Appraiser3	Appraiser4	Averages	SD	Averages of topics		SUM
Scope and purpose	1	6	5	6	4	5.25	0.957427
	2	7	6	5	4	5.5	1.29099	5.08333	1.31137
	3	2	6	5	5	4.5				61
Stakeholder Involvement	4	5	6	7	3	5.25	1.70783	4.08333	2.10878
	5	1	4	5	1	2.75	2.06155
	6	2	5	7	3	4.25	2.21736			49
Rigour of Development	7	5	7	6	6	6	0.816497
	8	5	6	6	6	5.75	0.5
	9	7	7	6	7	6.75	0.5
	10	4	7	7	5	5.75	1.5
	11	6	7	5	6	6	0.816497
	12	3	7	7	7	6	2
	13	3	7	5	2	4.25	2.21736
	14	4	5	6	7	5.5	1.29099	5.75	1.36783	184
Clarity of Presentation	15	7	7	7	6	6.75	0.5
	16	5	7	7	7	6.5	1
	17	4	7	5	2	4.5	2.08167	5.65625	1.62135	71
Applicability	18	2	3	2	5	3	1.41421
	19	3	6	3	6	4.5	1.73205
	20	3	1	2	3	2.25	0.957427
	21	2	1	1	1	1.25	0.5	2.75	1.65328	44
Editorial Independence	22	4	3	6	3	4	1.41421
	23	6	6	7	7	6.5	0.57735	5.25	1.66905	42
Average		4.17391	5.47826	5.34783	4.6087	4.90217	0.618324
Overall Assessment		4	6	6	5	5.25	0.957427
