# Supplementary material for: Appraisal of WHO Guidelines in Maternal Health Using the AGREE II Assessment Tool
Source: PLoS One. 2012 Aug 13;7(8):e38891. doi: 10.1371/journal.pone.0038891 (PMC3418264; doi:10.1371/journal.pone.0038891)
Supplement: Table S3 — Assessment of the Guidelines on Induction of labour. (XLSX) [file pone.0038891.s003.xlsx]

## Sheet: IOL
Table S3. Assessment of the Guidelines on Induction of labour
Domain	Item	Appraiser1	Appraiser2	Appraiser3	Appraiser4	Averages	SD	Averages of topics		SUM
Scope and purpose	1	7	7	6	7	6.75	0.5
	2	7	6	6	6	6.25	0.5
	3	7	6	7	5	6.25	0.957427	6.41667	0.668558	77
Stakeholder Involvement	4	7	6	7	4	6	1.41421
	5	1	2	6	3	3	2.16025
	6	7	7	6	6	6.5	0.57735	5.16667	2.12489	62
Rigour of Development	7	6	5	4	5	5	0.816497
	8	5	5	6	4	5	0.816497
	9	7	7	6	7	6.75	0.5
	10	7	7	7	7	7	0
	11	7	7	6	6	6.5	0.57735
	12	7	7	7	7	7	0
	13	7	6	6	6	6.25	0.5
	14	7	7	6	7	6.75	0.5	6.28125	0.92403	201
Clarity of Presentation	15	7	7	7	6	6.75	0.5
	16	7	7	6	7	6.75	0.5
	17	7	7	7	7	7	0	6.83333	0.389249	82
Applicability	18	7	5	2	5	4.75	2.06155
	19	7	6	4	4	5.25	1.5
	20	4	2	2	3	2.75	0.957427
	21	7	5	6	6	6	0.816497	4.6875	1.77834	75
Editorial Independence	22	1	1	6	3	2.75	2.36291
	23	7	5	7	7	6.5	1	4.625	2.6152	37
Average		6.21739	5.65217	5.78261	5.56522	5.80435	0.289493
Overall Assessment		6	6	6	6	6	0
