# Supplementary material for: Appraisal of WHO Guidelines in Maternal Health Using the AGREE II Assessment Tool
Source: PLoS One. 2012 Aug 13;7(8):e38891. doi: 10.1371/journal.pone.0038891 (PMC3418264; doi:10.1371/journal.pone.0038891)
Supplement: Table S4 — Assessment of the Guidelines on Eclampsia. (XLSX) [file pone.0038891.s004.xlsx]

## Sheet: PE&E
Table S4. Assessment of the Guidelines on Eclampsia
Domain	Item	Appraiser1	Appraiser2	Appraiser3	Appraiser4	Averages	SD	Averages of Scores	SD	Sum
Scope and purpose	1	7	7	7	7	7	0
	2	7	7	6	4	6	1.41421
	3	7	7	7	3	6	2	6.33333	1.37069	76
Stakeholder Involvement	4	6	6	7	7	6.5	0.57735
	5	4	7	6	4	5.25	1.5
	6	7	7	6	7	6.75	0.5	6.16667	1.11464	74
Rigour of Development	7	5	5	4	7	5.25	1.25831
	8	5	5	6	5	5.25	0.5
	9	7	7	6	7	6.75	0.5
	10	7	7	7	7	7	0
	11	7	6	6	6	6.25	0.5
	12	7	7	7	7	7	0
	13	4	7	7	4	5.5	1.73205
	14	4	5	6	7	5.5	1.29099	6.0625	1.10534	194
Clarity of Presentation	15	7	7	7	7	7	0
	16	4	6	6	7	5.75	1.25831
	17	7	7	7	7	7	0	6.58333	0.900337	79
Applicability	18	3	5	3	4	3.75	0.957427
	19	7	5	4	5	5.25	1.25831
	20	5	1	2	3	2.75	1.70783
	21	7	6	6	6	6.25	0.5	4.5	1.75119	72
Editorial Independence	22	1	1	6	3	2.75	2.36291
	23	7	7	7	7	7	0	4.875	2.74838	39
Average		5.73913	5.86957	5.91304	5.69565	5.80435	0.103499
Overall Assessment	24	6	6	7	6	6.25	0.5
