# Supplementary material for: Appraisal of WHO Guidelines in Maternal Health Using the AGREE II Assessment Tool
Source: PLoS One. 2012 Aug 13;7(8):e38891. doi: 10.1371/journal.pone.0038891 (PMC3418264; doi:10.1371/journal.pone.0038891)
Supplement: Table S5 — Total score averages and overall assessment averages for all four guidelines. (XLSX) [file pone.0038891.s005.xlsx]

## Sheet: Averages
Table S5. Total score averages and overall assessment averages for all four guidelines from the AGREE II tool appraisals
Guideline		Appraiser 1	Appraiser 2	Appraiser 3	Appraiser 4	Average	SD
P-PPH (2007)	Average	3.34783	4.47826	4.6087	3.82609	4.06522	0.588163
	Overall assessment	3	5	5	4	4.25	0.96
M-PPH (2009)	Average	4.17391	5.47826	5.34783	4.6087	4.90217	0.618324
	Overall assessment	4	6	6	5	5.25	0.96
IOL (2011)	Average	6.21739	5.65217	5.78261	5.56522	5.80435	0.289493
	Overall assessment	6	6	6	6	6	0
PE/E (2011)	Average	5.73913	5.86957	5.91304	5.69565	5.80435	0.103499
	Overall assessment	6	6	7	6	6.25	0.5
