# Supplementary material for: Appraisal of WHO Guidelines in Maternal Health Using the AGREE II Assessment Tool
Source: PLoS One. 2012 Aug 13;7(8):e38891. doi: 10.1371/journal.pone.0038891 (PMC3418264; doi:10.1371/journal.pone.0038891)
Supplement: Table S6 — Sums and Percentages. (XLSX) [file pone.0038891.s006.xlsx]

## Sheet: Sums & Percentages
Table S6. Sums and Percentages
	PPH	M-PPH	IOL	PE/E	Max	Min	PPH*	M-PPH*	IOL*	PE/E*
Scope and purpose	69	61	77	76	84	12	0.79	0.68	0.90	0.89
stakeholder involvement	35	49	62	74	84	12	0.32	0.51	0.69	0.86
rigour of development	158	184	201	194	224	32	0.66	0.79	0.88	0.84
clarity of presentation	63	71	82	79	84	12	0.71	0.83	0.97	0.93
applicability	37	44	75	72	112	16	0.22	0.29	0.61	0.58
editorial independence	12	42	37	39	56	8	0.08	0.71	0.60	0.65
* Caculated as the (obtained score -min)/(max-min)
