# Supplementary material for: Appraisal of WHO Guidelines in Maternal Health Using the AGREE II Assessment Tool
Source: PLoS One. 2012 Aug 13;7(8):e38891. doi: 10.1371/journal.pone.0038891 (PMC3418264; doi:10.1371/journal.pone.0038891)
Supplement: Table S7 — Scaled domain percentages for all appraisers for each guideline. (XLSX) [file pone.0038891.s007.xlsx]

## Sheet: Sums & Percentages
Table S7. Scaled domain percentages for all appraisers for each guideline
Domain	P-PPH (2007)	M-PPH (2009)	IOL (2011)	PE/E (2011)
Scope and purpose (%)	79	68	90	89
Stakeholder involvement (%)	32	51	69	86
Rigour of development (%)	66	79	88	84
Clarity of presentation (%)	71	83	97	93
Applicability (%)	22	29	61	58
Editorial indepedence (%)	8	71	60	65
