# Supplementary material for: Appraisal of WHO Guidelines in Maternal Health Using the AGREE II Assessment Tool
Source: PLoS One. 2012 Aug 13;7(8):e38891. doi: 10.1371/journal.pone.0038891 (PMC3418264; doi:10.1371/journal.pone.0038891)
Supplement: Table S8 — Appraiser recommendations for use of guidelines. (XLSX) [file pone.0038891.s008.xlsx]

## Sheet: Recommendations
Table S8. Appraiser recommendations for use of guidelines
Guideline	Assessor 1	Assessor 2	Assessor 3	Assessor 4
P-PPH (2007)	Recommended, with modifications	Recommended, with modifications	Recommended, with modifications	Recommended, with modifications
M-PPH (2009)	Recommended, with modifications	Recommended	Recommended, with modifications	Recommended, with modifications
IOL (2011)	Recommended	Recommended	Recommended, with modifications	Recommended
PE/E (2011)	Recommended	Recommended	Recommended	Recommended
